# Supplementary material for: Efficient Degradation of Zearalenone by Dye-Decolorizing Peroxidase from Streptomyces thermocarboxydus Combining Catalytic Properties of Manganese Peroxidase and Laccase
Source: Toxins (Basel). 2021 Aug 28;13(9):602. doi: 10.3390/toxins13090602 (PMC8473283; doi:10.3390/toxins13090602)
Supplement: Supplementary file 1 [file toxins-13-00602-s001.zip]

Archive with 1 entries (1 files):
- toxins-1351255-supplementary.pdf
